# Supplementary material for: Proteometabolomic Analysis Reveals Molecular Features Associated with Grain Size and Antioxidant Properties amongst Chickpea (Cicer arietinum L.) Seeds Genotypes
Source: Antioxidants (Basel). 2022 Sep 20;11(10):1850. doi: 10.3390/antiox11101850 (PMC9598084; doi:10.3390/antiox11101850)
Supplement: Supplementary file 1 [file antioxidants-11-01850-s001.zip]

Archive with 8 entries (8 files):
- Figure S1.tif
- Figure S2.tif
- Table S1.pdf
- Table S2.pdf
- Table S3.pdf
- Table S4.pdf
- Table S5.pdf
- Table S6.pdf
